# Supplementary material for: Metabolic Obesity Phenotypes and Risk of Lung Cancer: A Prospective Cohort Study of 450,482 UK Biobank Participants
Source: Nutrients. 2022 Aug 17;14(16):3370. doi: 10.3390/nu14163370 (PMC9414360; doi:10.3390/nu14163370)
Supplement: Supplementary file 1 [file nutrients-14-03370-s001.zip]

Archive with 1 entries (1 files):
- nutrients-1844238-supplementary.pdf
